# Supplementary material for: Image analysis driven single-cell analytics for systems microbiology
Source: BMC Syst Biol. 2017 Apr 4;11:43. doi: 10.1186/s12918-017-0399-z (PMC5379763; doi:10.1186/s12918-017-0399-z)
Supplement: Supplementary file 8 — SalPhase time-lapse movie ground truth table. (XLSX 51 kb) [file 12918_2017_399_MOESM8_ESM.xlsx]

## Sheet: Ground Truth
Frame	Colony 1	Colony 2	Colony 3	Colony 4	Total
0	1	1	1	1	4
1	1	1	1	1	4
2	1	1	1	1	4
3	1	1	1	1	4
4	1	1	1	1	4
5	1	1	1	1	4
6	1	1	1	1	4
7	1	1	1	1	4
8	1	1	1	1	4
9	1	1	1	1	4
10	1	1	1	1	4
11	1	1	1	1	4
12	1	1	1	1	4
13	1	1	1	1	4
14	1	1	1	1	4
15	1	1	1	1	4
16	1	1	1	1	4
17	1	1	1	1	4
18	1	1	1	1	4
19	1	1	2	1	5
20	1	1	2	1	5
21	1	1	2	1	5
22	2	1	2	1	6
23	2	1	2	1	6
24	2	1	2	1	6
25	2	1	2	1	6
26	2	1	2	1	6
27	2	2	3	1	8
28	2	2	3	1	8
29	2	2	3	1	8
30	3	2	3	1	9
31	3	2	3	1	9
32	4	2	4	1	11
33	4	2	4	1	11
34	4	3	5	1	13
35	4	3	6	1	14
36	4	3	6	1	14
37	4	3	6	1	14
38	5	4	8	1	18
39	5	5	8	1	19
40	5	5	8	1	19
41	6	6	8	1	21
42	7	6	8	1	22
43	7	6	8	1	22
44	7	6	9	1	23
45	7	6	10	1	24
46	7	6	14	1	28
47	7	7	15	1	30
48	7	10	15	1	33
49	7	10	15	1	33
50	7	11	16	1	35
51	8	12	16	1	37
52	13	13	16	1	43
53	13	14	17	1	45
54	13	14	21	1	49
55	13	15	23	1	52
56	13	16	27	1	57
57	13	18	29	1	61
58	13	23	30	1	67
59	16	28	31	1	76
60	20	28	33	1	82
61	22	28	34	1	85
62	23	28	37	1	89
63	23	30	43	1	97
64	23	33	51	1	108
65	23	38	57	1	119
66	24	42	62	1	129
67	25	50	63	1	139
68	29	54	63	1	147
69	37	58	64	1	160
70	41	59	67	1	168
71	45	62	71	1	179
72	45	63	83	1	192
73	47	66	96	1	210
74	48	75	107	1	231
75	48	82	116	1	247
76	48	85	120	1	254
77	48	93	123	1	265
78	51	104	124	1	280
79	63	109	125	1	298
80	80	116	129	1	326
81	87	119	143	1	350
82	87	127	162	1	377
83	90	131	179	1	401
84	92	139	204	1	436
85	94	152	225	1	472
Total	1530	2265	3014	86	6895

## Sheet: evaluation
	Frame\Colony	1		2		3		4		Total		TPR (Recall)		PPV (Precision)		F-measure
	0	1	0	1	0	1	0	1	0	4	0	1		1		1
		0	0	0	0	0	0	0	0	0	0
	1	1	0	1	0	1	0	1	0	4	0	1		1		1
		0	0	0	0	0	0	0	0	0	0
	2	1	0	1	0	1	0	1	0	4	0	1		1		1
		0	0	0	0	0	0	0	0	0	0
	3	1	0	1	0	1	0	1	0	4	0	1		1		1
		0	0	0	0	0	0	0	0	0	0
	4	1	0	1	0	1	0	1	0	4	0	1		1		1
		0	0	0	0	0	0	0	0	0	0
	5	1	0	1	0	1	0	1	0	4	0	1		1		1
		0	0	0	0	0	0	0	0	0	0
	6	1	0	1	0	1	0	1	0	4	0	1		1		1
		0	0	0	0	0	0	0	0	0	0
	7	1	0	1	0	1	0	1	0	4	0	1		1		1
		0	0	0	0	0	0	0	0	0	0
	8	1	0	1	0	1	0	1	0	4	0	1		1		1
		0	0	0	0	0	0	0	0	0	0
	9	1	0	1	0	1	0	1	0	4	0	1		1		1
		0	0	0	0	0	0	0	0	0	0
	10	1	0	1	0	1	0	1	0	4	0	1		1		1
		0	0	0	0	0	0	0	0	0	0
	11	1	0	1	0	1	0	1	0	4	0	1		1		1
		0	0	0	0	0	0	0	0	0	0
	12	1	0	1	0	1	0	1	0	4	0	1		1		1
		0	0	0	0	0	0	0	0	0	0
	13	1	0	1	0	1	0	1	0	4	0	1		1		1
		0	0	0	0	0	0	0	0	0	0
	14	1	0	1	0	1	0	1	0	4	0	1		1		1
		0	0	0	0	0	0	0	0	0	0
	15	1	0	1	0	1	0	1	0	4	0	1		1		1
		0	0	0	0	0	0	0	0	0	0
	16	1	0	1	0	1	0	1	0	4	0	1		1		1
		0	0	0	0	0	0	0	0	0	0
	17	1	0	1	0	1	0	1	0	4	0	1		1		1
		0	0	0	0	0	0	0	0	0	0
	18	1	0	1	0	1	0	1	0	4	0	1		1		1
		0	0	0	0	0	0	0	0	0	0
	19	1	0	1	0	2	0	1	0	5	0	1		1		1
		0	0	0	0	0	0	0	0	0	0
	20	1	0	1	0	2	0	1	0	5	0	1		1		1
		0	0	0	0	0	0	0	0	0	0
	21	1	0	1	0	2	0	1	0	5	0	1		1		1
		0	0	0	0	0	0	0	0	0	0
	22	1	0	1	0	2	0	1	0	5	0	1		1		1
		0	0	0	0	0	0	0	0	0	0
	23	2	0	1	0	2	0	1	0	6	0	1		1		1
		0	0	0	0	0	0	0	0	0	0
	24	2	0	1	0	2	0	1	0	6	0	1		1		1
		0	0	0	0	0	0	0	0	0	0
	25	2	0	1	0	2	0	1	0	6	0	1		1		1
		0	0	0	0	0	0	0	0	0	0
	26	2	0	1	0	2	0	1	0	6	0	1		1		1
		0	0	0	0	0	0	0	0	0	0
	27	2	0	2	0	3	0	1	0	8	0	1		1		1
		0	0	0	0	0	0	0	0	0	0
	28	2	0	2	0	3	0	1	0	8	0	1		1		1
		0	0	0	0	0	0	0	0	0	0
	29	2	0	2	0	3	0	1	0	8	0	1		1		1
		0	0	0	0	0	0	0	0	0	0
	30	3	0	2	0	3	0	1	0	9	0	1		1		1
		0	0	0	0	0	0	0	0	0	0
	31	3	0	2	0	3	0	1	0	9	0	1		1		1
		0	0	0	0	0	0	0	0	0	0
	32	4	0	2	0	4	0	1	0	11	0	1		1		1
		0	0	0	0	0	0	0	0	0	0
	33	4	0	2	0	4	0	1	0	11	0	1		1		1
		0	0	0	0	0	0	0	0	0	0
	34	4	0	3	0	5	0	1	0	13	0	1		1		1
		0	0	0	0	0	0	0	0	0	0
	35	4	0	3	0	6	0	1	0	14	0	1		1		1
		0	0	0	0	0	0	0	0	0	0
	36	4	0	3	0	6	0	1	0	14	0	1		1		1
		0	0	0	0	0	0	0	0	0	0
	37	4	0	3	0	7	0	1	0	15	0	1		1		1
		0	0	0	0	0	0	0	0	0	0
	38	5	0	4	0	8	0	1	0	18	0	1		1		1
		0	0	0	0	0	0	0	0	0	0
	39	5	0	5	0	8	0	1	0	19	0	1		1		1
		0	0	0	0	0	0	0	0	0	0
	40	5	0	5	0	8	0	1	0	19	0	1		0.95		0.974359
		0	0	1	0	0	0	0	0	1	0
	41	6	0	6	0	8	0	1	0	21	0	1		1		1
		0	0	0	0	0	0	0	0	0	0
	42	7	0	6	0	8	0	1	0	22	0	1		1		1
		0	0	0	0	0	0	0	0	0	0
	43	7	0	6	0	8	0	1	0	22	0	1		1		1
		0	0	0	0	0	0	0	0	0	0
	44	7	0	6	0	9	0	1	0	23	0	1		0.958333		0.978723
		1	0	0	0	0	0	0	0	1	0
	45	7	0	6	0	10	0	1	0	24	0	1		1		1
		0	0	0	0	0	0	0	0	0	0
	46	7	0	6	0	14	0	1	0	28	0	1		1		1
		0	0	0	0	0	0	0	0	0	0
	47	7	0	7	0	15	0	1	0	30	0	1		0.967742		0.983607
		0	0	0	0	1	0	0	0	1	0
	48	6	1	10	0	15	0	1	0	32	1	0.969697		0.969697		0.969697
		0	0	0	0	1	0	0	0	1	0
	49	7	0	10	0	15	0	1	0	33	0	1		0.970588		0.985075
		0	0	0	0	1	0	0	0	1	0
	50	7	0	11	0	16	0	1	0	35	0	1		0.945946		0.972222
		1	0	1	0	0	0	0	0	2	0
	51	8	0	12	0	16	0	1	0	37	0	1		0.973684		0.986667
		0	0	0	0	1	0	0	0	1	0
	52	11	2	13	0	16	0	1	0	41	2	0.953488		0.97619		0.964706
		0	0	0	0	1	0	0	0	1	0
	53	13	0	14	0	17	0	1	0	45	0	1		0.9375		0.967742
		1	0	2	0	0	0	0	0	3	0
	54	13	0	13	1	20	1	1	0	47	2	0.959184		0.959184		0.959184
		0	0	0	0	2	0	0	0	2	0
	55	13	0	14	1	23	0	1	0	51	1	0.980769		0.962264		0.971429
		0	0	1	0	1	0	0	0	2	0
	56	13	0	16	0	27	0	1	0	57	0	1		0.919355		0.957983
		0	0	3	0	2	0	0	0	5	0
	57	12	1	18	0	29	0	1	0	60	1	0.983607		0.952381		0.967742
		0	0	2	0	1	0	0	0	3	0
	58	13	0	23	0	30	0	1	0	67	0	1		0.957143		0.978102
		1	0	1	0	1	0	0	0	3	0
	59	16	0	26	2	31	0	1	0	74	2	0.973684		0.973684		0.973684
		0	0	0	0	2	0	0	0	2	0
	60	19	1	28	0	33	0	1	0	81	1	0.987805		0.94186		0.964286
		1	0	1	0	3	0	0	0	5	0
	61	22	0	28	0	34	0	1	0	85	0	1		0.944444		0.971429
		2	0	1	0	2	0	0	0	5	0
	62	23	0	28	0	37	0	1	0	89	0	1		0.917526		0.956989
		2	0	3	0	3	0	0	0	8	0
	63	23	0	30	0	43	0	1	0	97	0	1		0.873874		0.932692
		4	0	3	0	7	0	0	0	14	0
	64	23	0	33	0	51	0	1	0	108	0	1		0.931034		0.964286
		2	0	3	0	3	0	0	0	8	0
	65	23	0	37	1	57	0	1	0	118	1	0.991597		0.944		0.967213
		2	0	3	0	2	0	0	0	7	0
	66	24	0	42	0	61	1	1	0	128	1	0.992248		0.955224		0.973384
		3	0	2	0	1	0	0	0	6	0
	67	25	0	50	0	63	0	1	0	139	0	1		0.972028		0.985816
		2	0	1	0	1	0	0	0	4	0
	68	29	0	52	2	63	0	1	0	145	2	0.986395		0.986395		0.986395
		0	0	2	0	0	0	0	0	2	0
	69	36	1	57	1	64	0	1	0	158	2	0.9875		0.940476		0.963415
		5	0	2	0	3	0	0	0	10	0
	70	41	0	59	0	67	0	1	0	168	0	1		0.949153		0.973913
		3	0	1	0	5	0	0	0	9	0
	71	45	0	62	0	71	0	1	0	179	0	1		0.98895		0.994444
		1	0	0	0	1	0	0	0	2	0
	72	45	0	63	0	81	2	1	0	190	2	0.989583		0.969388		0.979381
		4	0	0	0	2	0	0	0	6	0
	73	47	0	65	1	94	2	1	0	207	3	0.985714		0.971831		0.978723
		1	0	2	0	3	0	0	0	6	0
	74	48	0	75	0	107	0	1	0	231	0	1		0.974684		0.987179
		2	0	1	0	3	0	0	0	6	0
	75	48	0	81	1	114	2	1	0	244	3	0.987854		0.97992		0.983871
		1	0	2	0	2	0	0	0	5	0
	76	48	0	85	0	120	0	1	0	254	0	1		0.984496		0.992188
		3	0	1	0	0	0	0	0	4	0
	77	48	0	93	0	122	1	1	0	264	1	0.996226		0.981413		0.988764
		2	0	3	0	0	0	0	0	5	0
	78	50	1	102	2	124	0	1	0	277	3	0.989286		0.978799		0.984014
		4	0	1	0	1	0	0	0	6	0
	79	63	0	109	0	124	1	1	0	297	1	0.996644		0.967427		0.981818
		5	0	2	0	3	0	0	0	10	0
	80	77	3	116	0	129	0	1	0	323	3	0.990798		0.975831		0.983257
		3	0	3	0	2	0	0	0	8	0
	81	86	1	119	0	142	1	1	0	348	2	0.994286		0.977528		0.985836
		3	0	2	0	3	0	0	0	8	0
	82	87	0	127	0	162	0	1	0	377	0	1		0.969152		0.984334
		3	0	3	0	6	0	0	0	12	0
	83	89	1	131	0	179	0	1	0	400	1	0.997506		0.963855		0.980392
		4	0	4	0	7	0	0	0	15	0
	84	92	0	138	1	204	0	1	0	435	1	0.997706		0.973154		0.985277
		2	0	4	0	6	0	0	0	12	0
	85	94	0	150	2	224	1	1	0	469	3	0.993644		0.975052		0.98426
		5	0	4	0	3	0	0	0	12	0
									Total	6856	39	0.994344		0.968362		0.981181
										224	0
															Min	0.932692
	SalPhase	Proposed
	Recall	0.994344
	Precision	0.968362
	F-measure	0.981181
	TPs	6856
	FPs	224
	FNs	39

## Sheet: evaluation scheme
	Frame\Colony	1		2		3		4					Confusion Matrix			Artifacts	Type I: True image artifacts
	1	1	0										TP: actual bacteria that were correctly classified as bacteria	FN: bacteria that were incorrectly classified as artifacts			Type II: Segments of oversegmented bacterium
		0	0														Type III: Non-Counted bacteria
	2												FP: artifacts that were incorrectly classified as bacteria	TN: actual artifacts correctly classified as artifacts			Type IV: Segments of undersegmented bacterium
	3
	4
	5
	6
	7
	8
	9
	10
	11
	12
	13
	14
	15
	16
	17
	18
	19
	20
	21
	22
	23
	24
	25
	26
	27
	28
	29
	30
	31
	32
	33
	34
	35
	36
	37
	38
	39
	40
	41
	42
	43
	44
	45
	46
	47
	48
	49
	50
	51
	52
	53
	54
	55
	56
	57
	58
	59
	60
	61
	62
	63
	64
	65
	66
	67
	68
	69
	70
	71
	72
	73
	74
	75
	76
	77
	78
	79
	80
	81
	82
	83
	84
	85
